# Supplementary material for: Adherence to the EAT-Lancet Diet Among Urban and Rural Latin American Adolescents: Associations with Micronutrient Intake and Ultra-Processed Food Consumption
Source: Nutrients. 2025 Jun 19;17(12):2048. doi: 10.3390/nu17122048 (PMC12195673; doi:10.3390/nu17122048)
Supplement: Supplementary file 1 [file nutrients-17-02048-s001.zip]

Archive with 1 entries (1 files):
- nutrients-3685536-supplementary.pdf
